# Supplementary material for: Farmers’ Perception of Fall Armyworm (Spodoptera frugiperda) as an Invasive Pest and Its Management
Source: Insects. 2025 Apr 18;16(4):427. doi: 10.3390/insects16040427 (PMC12027892; doi:10.3390/insects16040427)
Supplement: Supplementary file 1 [file insects-16-00427-s001.zip]

Archive with 1 entries (1 files):
- insects-3550632-supplementary.pdf
